# Supplementary material for: Survey for Adventive Populations of the Samurai Wasp, Trissolcus japonicus (Hymenoptera: Scelionidae) in Pennsylvania at Commercial Fruit Orchards and the Surrounding Forest
Source: Insects. 2021 Mar 19;12(3):258. doi: 10.3390/insects12030258 (PMC8003256; doi:10.3390/insects12030258)
Supplement: Supplementary file 1 [file insects-12-00258-s001.zip]

Archive with 8 entries (4 files):
- insects-1101335-supplementary/
- insects-1101335-supplementary/insects-1101335-conversion/
- insects-1101335-supplementary/insects-1101335-conversion/Supplementary Material 1/
- insects-1101335-supplementary/insects-1101335-conversion/Supplementary Material 1/All Count Data.xlsx
- insects-1101335-supplementary/insects-1101335-conversion/Supplementary Material 2/
- insects-1101335-supplementary/insects-1101335-conversion/Supplementary Material 2/2018 All Wasps YSC Comparisons TJ Survey.csv
- insects-1101335-supplementary/insects-1101335-conversion/Supplementary Material 2/Peterson Exemplary R Code .R
- insects-1101335-supplementary/insects-1101335-conversion/Supplementary Material 2/Peterson Exemplary R Code .rtf
