# Supplementary material for: Survey for Adventive Populations of the Samurai Wasp, Trissolcus japonicus (Hymenoptera: Scelionidae) in Pennsylvania at Commercial Fruit Orchards and the Surrounding Forest
Source: Insects. 2021 Mar 19;12(3):258. doi: 10.3390/insects12030258 (PMC8003256; doi:10.3390/insects12030258)
Supplement: Supplementary file 1 [file insects-12-00258-s001.zip › insects-1101335-supplementary/insects-1101335-conversion/Supplementary Material 1/All Count Data.xlsx]

## Sheet: Supporting Information
Article Title	Survey for adventive populations of the samurai wasp, Trissolcus japonicus (Hymenoptera: Scelionidae) in Pennsylvania at commercial fruit orchards and the surrounding forest.
Journal Name	Insects
Author Names	Hillary M. Peterson (1), Elijah Talamas (2), Grzegorz Krawczyk (1)
Affilations	(1) Department of Entomology, Fruit Research and Extension Center, Pennsylvania State University, Biglerville, PA, USA 17307-0330 (2) Florida Department of Agriculture and Consumer Services, 1911 SW 34th Street, Gainesville, FL, USA 32608
Corresponding Author & Email Address	Hillary M. Peterson hillary.m.peterson@gmail.com

## Sheet: Supplementary Table
Year	County (Location)	Seasonality	Habitat	Host Plant Common Name	Host Plant Binomial Name	Latitude	Longitude	Date Deployed	Date Retrieved	Number of Sides Exposed	Trissolcus thyantae	Trissolcus euschisti	Trissolcus brochymenae	Trissolcus japonicus	Trissolcus edessae	Trissolcus hullensis	Trissolcus sp.	Telenomus persimilis	Telenomus podisi	Telenomus cristatus	Telenomus goliathus	Telenomus sp.
2018	Berks (1)	Early	Forest	tree of heaven	Ailanthus altissima (Mill.)	40.3762	-75.7026	2018-06-05	2018-06-13	1	0	0	0	0	0	0	0	0	0	0	0	0
2018	Berks (1)	Early	Border	tree of heaven	Ailanthus altissima (Mill.)	40.3764	-75.7013	2018-06-05	2018-06-13	1	0	1	0	0	0	0	0	0	0	0	0	0
2018	Berks (1)	Early	Orchard	peach	Prunus persica (L.)	40.3764	-75.7016	2018-06-05	2018-06-13	1	0	2	0	0	0	0	0	0	0	0	0	2
2018	Berks (1)	Early	Forest	sassafrass	Sassafras albidum (Nutt.)	40.3312	-75.6694	2018-06-05	2018-06-13	1	0	0	0	0	0	0	0	0	0	0	0	0
2018	Berks (1)	Early	Border	oak	Quercus sp. (L.)	40.332	-75.6704	2018-06-05	2018-06-13	1	0	0	0	0	0	0	0	0	0	0	0	0
2018	Berks (1)	Early	Orchard	apple	Malus domestica (Borkh. 1803)	40.3315	-75.6705	2018-06-05	2018-06-13	1	0	0	0	0	0	0	0	0	0	0	0	0
2018	Berks (1)	Early	Border	sassafrass	Sassafras albidum (Nutt.)	40.3304	-75.671	2018-06-05	2018-06-13	1	0	0	0	0	0	0	0	0	0	0	0	0
2018	Berks (1)	Early	Forest	tulip poplar	Liriodendron tulipifera (L.)	40.3302	-75.6715	2018-06-05	2018-06-13	1	0	0	0	0	0	0	0	0	0	0	0	0
2018	Berks (1)	Early	Orchard	apple	Malus domestica (Borkh. 1803)	40.3306	-75.6712	2018-06-05	2018-06-13	1	0	0	0	0	0	0	0	0	1	0	0	0
2018	Berks (1)	Early	Forest	tree of heaven	Ailanthus altissima (Mill.)	40.3762	-75.7026	2018-06-13	2018-06-27	1	0	1	0	0	0	0	0	0	0	0	0	0
2018	Berks (1)	Early	Border	tree of heaven	Ailanthus altissima (Mill.)	40.3764	-75.7013	2018-06-13	2018-06-27	1	0	0	0	1	0	0	0	0	0	0	0	2
2018	Berks (1)	Early	Orchard	peach	Prunus persica (L.)	40.3764	-75.7016	2018-06-13	2018-06-27	1	0	0	0	0	0	0	0	0	0	0	0	0
2018	Berks (1)	Early	Forest	sassafrass	Sassafras albidum (Nutt.)	40.3312	-75.6694	2018-06-13	2018-06-27	1	0	0	0	0	0	0	0	0	0	0	0	0
2018	Berks (1)	Early	Border	oak	Quercus sp. (L.)	40.332	-75.6704	2018-06-13	2018-06-27	1	0	1	0	0	0	0	0	0	0	0	0	0
2018	Berks (1)	Early	Orchard	apple	Malus domestica (Borkh. 1803)	40.3315	-75.6705	2018-06-13	2018-06-27	1	0	1	0	0	0	0	0	0	0	0	0	0
2018	Berks (1)	Early	Border	sassafrass	Sassafras albidum (Nutt.)	40.3304	-75.671	2018-06-13	2018-06-27	1	0	0	0	0	0	0	0	0	0	0	0	0
2018	Berks (1)	Early	Forest	tulip poplar	Liriodendron tulipifera (L.)	40.3302	-75.6715	2018-06-13	2018-06-27	1	0	0	1	0	0	0	0	0	0	0	0	0
2018	Berks (1)	Early	Orchard	apple	Malus domestica (Borkh. 1803)	40.3306	-75.6712	2018-06-13	2018-06-27	1	0	0	0	0	0	0	0	0	2	0	0	0
2018	Berks (1)	Middle	Forest	tree of heaven	Ailanthus altissima (Mill.)	40.3762	-75.7026	2018-06-27	2018-07-05	1	0	0	0	0	0	0	0	0	0	0	0	0
2018	Berks (1)	Middle	Border	tree of heaven	Ailanthus altissima (Mill.)	40.3764	-75.7013	2018-06-27	2018-07-05	1	0	0	0	0	0	0	0	0	0	0	0	1
2018	Berks (1)	Middle	Orchard	peach	Prunus persica (L.)	40.3764	-75.7016	2018-06-27	2018-07-05	1	0	0	0	0	0	0	1	0	0	0	0	0
2018	Berks (1)	Middle	Forest	sassafrass	Sassafras albidum (Nutt.)	40.3312	-75.6694	2018-06-27	2018-07-05	1	0	0	0	0	0	0	0	0	0	0	0	0
2018	Berks (1)	Middle	Border	oak	Quercus sp. (L.)	40.332	-75.6704	2018-06-27	2018-07-05	1	0	0	0	0	0	0	0	0	0	0	0	0
2018	Berks (1)	Middle	Orchard	apple	Malus domestica (Borkh. 1803)	40.3315	-75.6705	2018-06-27	2018-07-05	1	0	1	0	3	0	0	0	0	1	0	0	0
2018	Berks (1)	Middle	Border	sassafrass	Sassafras albidum (Nutt.)	40.3304	-75.671	2018-06-27	2018-07-05	1	0	0	0	0	0	0	0	0	0	0	0	0
2018	Berks (1)	Middle	Forest	tulip poplar	Liriodendron tulipifera (L.)	40.3302	-75.6715	2018-06-27	2018-07-05	1	0	0	0	0	0	0	0	0	0	0	0	0
2018	Berks (1)	Middle	Forest	tree of heaven	Ailanthus altissima (Mill.)	40.3762	-75.7026	2018-07-05	2018-07-11	1	0	0	0	0	0	0	0	0	0	0	0	0
2018	Berks (1)	Middle	Border	tree of heaven	Ailanthus altissima (Mill.)	40.3764	-75.7013	2018-07-05	2018-07-11	1	0	1	0	0	0	0	0	0	0	0	0	1
2018	Berks (1)	Middle	Orchard	peach	Prunus persica (L.)	40.3764	-75.7016	2018-07-05	2018-07-11	1	0	0	0	0	0	0	0	0	1	0	0	1
2018	Berks (1)	Middle	Forest	sassafrass	Sassafras albidum (Nutt.)	40.3312	-75.6694	2018-07-05	2018-07-11	1	0	0	0	0	0	0	0	0	1	0	0	0
2018	Berks (1)	Middle	Border	oak	Quercus sp. (L.)	40.332	-75.6704	2018-07-05	2018-07-11	1	0	0	0	0	0	0	0	0	0	0	0	0
2018	Berks (1)	Middle	Orchard	apple	Malus domestica (Borkh. 1803)	40.3315	-75.6705	2018-07-05	2018-07-11	1	0	0	0	2	0	0	0	0	0	0	0	0
2018	Berks (1)	Middle	Border	sassafrass	Sassafras albidum (Nutt.)	40.3304	-75.671	2018-07-05	2018-07-11	1	0	0	0	0	0	0	0	0	0	0	0	0
2018	Berks (1)	Middle	Forest	tulip poplar	Liriodendron tulipifera (L.)	40.3302	-75.6715	2018-07-05	2018-07-11	1	0	0	0	0	0	0	0	0	0	0	0	0
2018	Berks (1)	Middle	Orchard	apple	Malus domestica (Borkh. 1803)	40.3306	-75.6712	2018-07-05	2018-07-11	1	0	0	0	1	0	0	0	0	0	0	0	0
2018	Berks (1)	Middle	Forest	tree of heaven	Ailanthus altissima (Mill.)	40.3762	-75.7026	2018-07-11	2018-07-19	1	0	0	0	0	0	0	0	0	0	0	0	0
2018	Berks (1)	Middle	Border	tree of heaven	Ailanthus altissima (Mill.)	40.3764	-75.7013	2018-07-11	2018-07-19	1	0	1	3	0	0	0	0	0	0	0	0	1
2018	Berks (1)	Middle	Orchard	peach	Prunus persica (L.)	40.3764	-75.7016	2018-07-11	2018-07-19	1	0	1	0	1	0	0	0	0	1	0	0	0
2018	Berks (1)	Middle	Forest	sassafrass	Sassafras albidum (Nutt.)	40.3312	-75.6694	2018-07-11	2018-07-19	1	0	0	0	0	0	0	0	0	0	0	0	0
2018	Berks (1)	Middle	Border	oak	Quercus sp. (L.)	40.332	-75.6704	2018-07-11	2018-07-19	1	0	0	0	0	0	0	0	0	0	0	0	0
2018	Berks (1)	Middle	Orchard	apple	Malus domestica (Borkh. 1803)	40.3315	-75.6705	2018-07-11	2018-07-19	1	0	0	0	1	0	0	0	0	1	0	0	0
2018	Berks (1)	Middle	Border	sassafrass	Sassafras albidum (Nutt.)	40.3304	-75.671	2018-07-11	2018-07-19	1	0	0	0	0	0	0	0	0	0	0	0	0
2018	Berks (1)	Middle	Forest	tulip poplar	Liriodendron tulipifera (L.)	40.3302	-75.6715	2018-07-11	2018-07-19	1	0	0	0	0	0	0	0	0	0	0	0	0
2018	Berks (1)	Middle	Orchard	apple	Malus domestica (Borkh. 1803)	40.3306	-75.6712	2018-07-11	2018-07-19	1	0	0	0	1	0	0	0	0	0	0	0	0
2018	Berks (1)	Middle	Forest	tree of heaven	Ailanthus altissima (Mill.)	40.3762	-75.7026	2018-07-19	2018-07-27	1	0	0	0	0	0	0	0	0	0	0	0	0
2018	Berks (1)	Middle	Border	tree of heaven	Ailanthus altissima (Mill.)	40.3764	-75.7013	2018-07-19	2018-07-27	1	0	0	0	1	0	0	0	0	0	0	0	0
2018	Berks (1)	Middle	Orchard	peach	Prunus persica (L.)	40.3764	-75.7016	2018-07-19	2018-07-27	1	0	0	1	2	0	0	0	0	1	0	0	0
2018	Berks (1)	Middle	Forest	sassafrass	Sassafras albidum (Nutt.)	40.3312	-75.6694	2018-07-19	2018-07-27	1	0	0	0	0	0	0	0	0	1	0	0	0
2018	Berks (1)	Middle	Border	oak	Quercus sp. (L.)	40.332	-75.6704	2018-07-19	2018-07-27	1	0	0	1	0	0	0	0	0	0	0	0	0
2018	Berks (1)	Middle	Orchard	apple	Malus domestica (Borkh. 1803)	40.3315	-75.6705	2018-07-19	2018-07-27	1	0	1	0	0	0	0	0	0	1	0	0	0
2018	Berks (1)	Middle	Border	sassafrass	Sassafras albidum (Nutt.)	40.3304	-75.671	2018-07-19	2018-07-27	1	0	0	0	0	0	0	0	0	0	0	0	0
2018	Berks (1)	Middle	Forest	tulip poplar	Liriodendron tulipifera (L.)	40.3302	-75.6715	2018-07-19	2018-07-27	1	0	0	0	0	0	0	0	0	0	0	0	0
2018	Berks (1)	Middle	Orchard	apple	Malus domestica (Borkh. 1803)	40.3306	-75.6712	2018-07-19	2018-07-27	1	0	0	2	0	1	0	0	0	2	0	0	0
2018	Berks (1)	Middle	Forest	tree of heaven	Ailanthus altissima (Mill.)	40.3762	-75.7026	2018-07-27	2018-08-03	1	0	0	0	0	0	0	0	0	0	0	0	0
2018	Berks (1)	Middle	Border	tree of heaven	Ailanthus altissima (Mill.)	40.3764	-75.7013	2018-07-27	2018-08-03	1	0	0	0	0	0	0	0	0	0	0	0	0
2018	Berks (1)	Middle	Orchard	peach	Prunus persica (L.)	40.3764	-75.7016	2018-07-27	2018-08-03	1	0	1	0	1	0	0	0	0	1	0	0	1
2018	Berks (1)	Middle	Forest	sassafrass	Sassafras albidum (Nutt.)	40.3312	-75.6694	2018-07-27	2018-08-03	1	0	0	0	0	0	0	0	0	0	0	0	0
2018	Berks (1)	Middle	Border	oak	Quercus sp. (L.)	40.332	-75.6704	2018-07-27	2018-08-03	1	0	0	0	0	0	0	0	0	0	0	0	0
2018	Berks (1)	Middle	Orchard	apple	Malus domestica (Borkh. 1803)	40.3315	-75.6705	2018-07-27	2018-08-03	1	0	1	0	0	0	0	0	0	0	0	0	0
2018	Berks (1)	Middle	Border	sassafrass	Sassafras albidum (Nutt.)	40.3304	-75.671	2018-07-27	2018-08-03	1	0	0	0	0	0	0	0	0	0	0	0	0
2018	Berks (1)	Middle	Forest	tulip poplar	Liriodendron tulipifera (L.)	40.3302	-75.6715	2018-07-27	2018-08-03	1	0	0	0	0	0	0	0	0	0	0	0	0
2018	Berks (1)	Middle	Orchard	apple	Malus domestica (Borkh. 1803)	40.3306	-75.6712	2018-07-27	2018-08-03	1	0	0	0	1	0	0	0	0	0	0	0	1
2018	Berks (1)	Middle	Forest	tree of heaven	Ailanthus altissima (Mill.)	40.3762	-75.7026	2018-08-03	2018-08-09	1	0	0	0	0	0	0	0	0	0	0	0	0
2018	Berks (1)	Middle	Border	tree of heaven	Ailanthus altissima (Mill.)	40.3764	-75.7013	2018-08-03	2018-08-09	1	0	0	0	0	0	0	0	0	0	0	0	2
2018	Berks (1)	Middle	Orchard	peach	Prunus persica (L.)	40.3764	-75.7016	2018-08-03	2018-08-09	1	0	0	0	0	0	0	0	0	0	0	0	0
2018	Berks (1)	Middle	Forest	sassafrass	Sassafras albidum (Nutt.)	40.3312	-75.6694	2018-08-03	2018-08-09	1	0	0	0	0	0	0	0	0	0	0	0	0
2018	Berks (1)	Middle	Border	oak	Quercus sp. (L.)	40.332	-75.6704	2018-08-03	2018-08-09	1	0	0	0	0	0	0	0	0	1	0	0	0
2018	Berks (1)	Middle	Orchard	apple	Malus domestica (Borkh. 1803)	40.3315	-75.6705	2018-08-03	2018-08-09	1	1	0	0	0	0	0	0	0	0	0	0	0
2018	Berks (1)	Middle	Border	sassafrass	Sassafras albidum (Nutt.)	40.3304	-75.671	2018-08-03	2018-08-09	1	0	0	0	0	0	0	0	0	0	0	0	0
2018	Berks (1)	Middle	Forest	tulip poplar	Liriodendron tulipifera (L.)	40.3302	-75.6715	2018-08-03	2018-08-09	1	0	0	0	0	0	0	0	0	0	0	0	1
2018	Berks (1)	Middle	Orchard	apple	Malus domestica (Borkh. 1803)	40.3306	-75.6712	2018-08-03	2018-08-09	1	0	0	0	0	0	0	0	0	0	0	0	0
2018	Berks (1)	Middle	Forest	tree of heaven	Ailanthus altissima (Mill.)	40.3762	-75.7026	2018-08-09	2018-08-15	1	0	0	0	0	0	0	0	0	0	0	0	0
2018	Berks (1)	Middle	Border	tree of heaven	Ailanthus altissima (Mill.)	40.3764	-75.7013	2018-08-09	2018-08-15	1	0	0	0	0	0	0	0	0	1	0	0	0
2018	Berks (1)	Middle	Orchard	peach	Prunus persica (L.)	40.3764	-75.7016	2018-08-09	2018-08-15	1	0	0	0	0	0	0	0	0	3	0	0	2
2018	Berks (1)	Middle	Forest	sassafrass	Sassafras albidum (Nutt.)	40.3312	-75.6694	2018-08-09	2018-08-15	1	0	0	0	0	0	0	0	0	0	0	0	0
2018	Berks (1)	Middle	Border	oak	Quercus sp. (L.)	40.332	-75.6704	2018-08-09	2018-08-15	1	0	0	0	0	0	0	0	0	0	0	0	0
2018	Berks (1)	Middle	Orchard	apple	Malus domestica (Borkh. 1803)	40.3315	-75.6705	2018-08-09	2018-08-15	1	0	1	0	0	0	0	0	0	1	0	0	0
2018	Berks (1)	Middle	Border	sassafrass	Sassafras albidum (Nutt.)	40.3304	-75.671	2018-08-09	2018-08-15	1	0	0	0	0	0	0	0	0	1	0	0	0
2018	Berks (1)	Middle	Forest	tulip poplar	Liriodendron tulipifera (L.)	40.3302	-75.6715	2018-08-09	2018-08-15	1	0	0	0	0	0	0	0	0	0	0	0	0
2018	Berks (1)	Middle	Orchard	apple	Malus domestica (Borkh. 1803)	40.3306	-75.6712	2018-08-09	2018-08-15	1	0	0	0	0	0	0	0	0	0	0	0	0
2018	Berks (1)	Late	Forest	tree of heaven	Ailanthus altissima (Mill.)	40.3762	-75.7026	2018-08-15	2018-09-19	2	0	0	0	0	0	0	0	0	0	0	0	0
2018	Berks (1)	Late	Orchard	peach	Prunus persica (L.)	40.3764	-75.7016	2018-08-15	2018-09-19	2	0	0	0	0	0	0	0	0	0	0	0	3
2018	Berks (1)	Late	Forest	sassafrass	Sassafras albidum (Nutt.)	40.3312	-75.6694	2018-08-15	2018-09-19	2	0	0	0	0	0	0	0	0	0	0	0	0
2018	Berks (1)	Late	Border	oak	Quercus sp. (L.)	40.332	-75.6704	2018-08-15	2018-09-19	2	0	0	0	0	0	0	0	0	0	0	0	0
2018	Berks (1)	Late	Orchard	apple	Malus domestica (Borkh. 1803)	40.3315	-75.6705	2018-08-15	2018-09-19	2	0	1	0	0	0	0	0	0	1	0	0	0
2018	Berks (1)	Late	Border	sassafrass	Sassafras albidum (Nutt.)	40.3304	-75.671	2018-08-15	2018-09-19	2	0	0	0	0	0	0	0	0	0	0	0	0
2018	Berks (1)	Late	Forest	tulip poplar	Liriodendron tulipifera (L.)	40.3302	-75.6715	2018-08-15	2018-09-19	2	0	0	0	0	0	0	0	0	0	0	0	0
2018	Adams	Middle	Border	deer fence	deer fence	39.9566	-77.3065	2018-07-25	2018-08-22	2	0	0	0	0	0	0	0	0	0	0	0	0
2018	Adams	Middle	Border	deer fence	deer fence	39.9565	-77.3068	2018-07-25	2018-08-22	2	0	1	0	0	0	0	0	0	2	0	0	1
2018	Adams	Middle	Border	deer fence	deer fence	39.9561	-77.3073	2018-07-25	2018-08-22	2	0	1	0	0	0	0	0	0	3	0	0	1
2018	Adams	Middle	Border	deer fence	deer fence	39.9559	-77.3076	2018-07-25	2018-08-22	2	0	2	0	0	0	0	0	1	2	0	0	1
2018	Adams	Middle	Border	deer fence	deer fence	39.9555	-77.3078	2018-07-25	2018-08-22	2	0	2	0	1	0	0	0	0	2	0	0	0
2018	Adams	Middle	Border	deer fence	deer fence	39.9552	-77.308	2018-07-25	2018-08-22	2	0	0	0	0	0	0	0	0	1	1	0	2
2018	Adams	Middle	Border	deer fence	deer fence	39.9551	-77.3085	2018-07-25	2018-08-22	2	0	2	0	0	0	0	0	0	1	0	0	1
2018	Adams	Middle	Border	deer fence	deer fence	39.9551	-77.3089	2018-07-25	2018-08-22	2	0	1	0	0	0	0	0	0	1	0	0	0
2018	Adams	Late	Border	deer fence	deer fence	39.9551	-77.3094	2018-07-25	2018-10-18	2	0	0	0	0	0	0	0	0	1	0	0	0
2018	Adams	Late	Border	deer fence	deer fence	39.9566	-77.3065	2018-08-22	2018-10-18	2	0	3	0	0	0	0	0	0	4	0	0	0
2018	Adams	Late	Border	deer fence	deer fence	39.9565	-77.3068	2018-08-22	2018-10-18	2	0	3	0	0	0	0	0	0	0	0	0	1
2018	Adams	Late	Border	deer fence	deer fence	39.9561	-77.3073	2018-08-22	2018-10-18	2	0	4	0	0	0	0	0	0	0	0	0	0
2018	Adams	Late	Border	deer fence	deer fence	39.9559	-77.3076	2018-08-22	2018-10-18	2	0	1	2	0	0	0	0	0	0	0	0	3
2018	Adams	Late	Border	deer fence	deer fence	39.9555	-77.3078	2018-08-22	2018-10-18	2	0	2	1	0	0	0	0	0	3	0	0	0
2018	Adams	Late	Border	deer fence	deer fence	39.9552	-77.308	2018-08-22	2018-10-18	2	0	2	0	0	0	0	0	0	2	0	0	0
2018	Adams	Late	Border	deer fence	deer fence	39.9551	-77.3085	2018-08-22	2018-10-18	2	1	8	0	0	0	0	0	0	1	0	0	0
2018	Adams	Late	Border	deer fence	deer fence	39.9551	-77.3089	2018-08-22	2018-10-18	2	0	0	0	0	0	0	0	0	0	0	0	0
2018	Adams	Late	Border	deer fence	deer fence	39.9551	-77.3094	2018-08-22	2018-10-18	2	0	0	0	0	0	0	0	0	0	0	0	0
2018	Centre	Middle	Orchard	apple	Malus domestica (Borkh. 1803)	40.7088	-77.9529	2018-07-22	2018-08-21	2	0	1	0	2	0	0	0	0	0	0	0	0
2018	Centre	Middle	Orchard	apple	Malus domestica (Borkh. 1803)	40.709	-77.9531	2018-07-22	2018-08-21	2	0	0	0	1	0	0	0	0	0	0	0	0
2018	Centre	Middle	Orchard	apple	Malus domestica (Borkh. 1803)	40.7092	-77.9532	2018-07-22	2018-08-21	2	0	1	0	1	0	0	0	0	0	0	0	2
2018	Centre	Middle	Orchard	apple	Malus domestica (Borkh. 1803)	40.7079	-77.9543	2018-07-22	2018-08-21	2	0	1	0	4	0	1	0	0	0	0	0	0
2018	Centre	Middle	Orchard	apple	Malus domestica (Borkh. 1803)	40.7076	-77.9541	2018-07-22	2018-08-21	2	0	0	0	1	0	0	0	0	0	0	0	0
2018	Centre	Middle	Orchard	apple	Malus domestica (Borkh. 1803)	40.7074	-77.9539	2018-07-22	2018-08-21	2	0	0	0	0	0	0	0	0	0	0	0	1
2018	Centre	Middle	Orchard	apple	Malus domestica (Borkh. 1803)	40.7098	-77.9552	2018-07-22	2018-08-21	2	0	0	1	1	0	0	0	0	0	0	0	0
2018	Centre	Middle	Orchard	apple	Malus domestica (Borkh. 1803)	40.71	-77.9553	2018-07-22	2018-08-21	2	0	1	0	0	0	0	0	0	0	0	0	0
2018	Centre	Middle	Orchard	apple	Malus domestica (Borkh. 1803)	40.7102	-77.9555	2018-07-22	2018-08-21	2	0	0	0	1	0	0	0	0	0	0	0	1
2018	Centre	Late	Orchard	apple	Malus domestica (Borkh. 1803)	40.7088	-77.9529	2018-08-21	2018-10-21	2	0	2	0	0	0	0	0	0	0	0	0	0
2018	Centre	Late	Orchard	apple	Malus domestica (Borkh. 1803)	40.709	-77.9531	2018-08-21	2018-10-21	2	0	1	0	0	0	0	0	0	0	0	0	1
2018	Centre	Late	Orchard	apple	Malus domestica (Borkh. 1803)	40.7092	-77.9532	2018-08-21	2018-10-21	2	0	0	0	3	0	0	0	0	0	0	0	0
2018	Centre	Late	Orchard	apple	Malus domestica (Borkh. 1803)	40.7079	-77.9543	2018-08-21	2018-10-21	2	0	1	0	1	0	0	0	0	0	0	0	0
2018	Centre	Late	Orchard	apple	Malus domestica (Borkh. 1803)	40.7076	-77.9541	2018-08-21	2018-10-21	2	0	2	0	0	0	0	0	0	0	0	0	0
2018	Centre	Late	Orchard	apple	Malus domestica (Borkh. 1803)	40.7074	-77.9539	2018-08-21	2018-10-21	2	0	2	0	2	0	0	0	0	0	0	0	0
2018	Centre	Late	Orchard	apple	Malus domestica (Borkh. 1803)	40.7098	-77.9552	2018-08-21	2018-10-21	2	0	1	0	1	0	0	0	0	0	0	0	0
2018	Centre	Late	Orchard	apple	Malus domestica (Borkh. 1803)	40.71	-77.9553	2018-08-21	2018-10-21	2	0	0	0	0	0	0	0	0	0	0	0	0
2018	Centre	Late	Orchard	apple	Malus domestica (Borkh. 1803)	40.7102	-77.9555	2018-08-21	2018-10-21	2	0	3	0	1	0	0	0	0	0	0	0	0
2018	Allegheny	Middle	Border	deer fence	deer fence	40.6295	-80.0828	2018-07-27	2018-08-19	2	0	1	1	1	0	0	0	0	0	0	0	0
2018	Allegheny	Middle	Border	deer fence	deer fence	40.6295	-80.0835	2018-07-27	2018-08-19	2	0	1	0	0	0	0	0	0	0	0	0	0
2018	Allegheny	Middle	Border	deer fence	deer fence	40.6295	-80.0839	2018-07-27	2018-08-19	2	0	0	0	0	0	0	1	0	1	0	0	0
2018	Allegheny	Middle	Border	deer fence	deer fence	40.6294	-80.0847	2018-07-27	2018-08-19	2	0	9	1	2	0	0	0	0	0	0	0	0
2018	Allegheny	Middle	Border	deer fence	deer fence	40.6294	-80.0853	2018-07-27	2018-08-19	2	0	10	1	1	0	0	0	0	0	0	0	0
2018	Allegheny	Middle	Border	deer fence	deer fence	40.6293	-80.0858	2018-07-27	2018-08-19	2	0	0	0	0	0	0	0	0	0	0	0	2
2018	Allegheny	Middle	Forest	deer fence	deer fence	40.6291	-80.0864	2018-07-27	2018-08-19	2	0	1	0	0	0	0	0	0	0	0	0	0
2018	Allegheny	Middle	Forest	deer fence	deer fence	40.629	-80.0868	2018-07-27	2018-08-19	2	0	0	0	0	0	0	0	0	0	0	0	1
2018	Allegheny	Middle	Forest	deer fence	deer fence	40.6287	-80.0874	2018-07-27	2018-08-19	2	0	0	0	0	0	0	0	0	1	0	0	0
2018	Allegheny	Late	Border	deer fence	deer fence	40.6295	-80.0828	2018-08-19	2018-10-14	2	0	6	0	0	0	0	0	0	1	0	0	0
2018	Allegheny	Late	Border	deer fence	deer fence	40.6295	-80.0835	2018-08-19	2018-10-14	2	0	9	1	0	0	0	0	0	0	0	1	1
2018	Allegheny	Late	Border	deer fence	deer fence	40.6295	-80.0839	2018-08-19	2018-10-14	2	0	7	2	0	0	0	0	0	0	0	0	2
2018	Allegheny	Late	Border	deer fence	deer fence	40.6294	-80.0847	2018-08-19	2018-10-14	2	1	10	1	0	0	0	0	0	3	0	0	0
2018	Allegheny	Late	Border	deer fence	deer fence	40.6294	-80.0853	2018-08-19	2018-10-14	2	0	9	0	1	0	0	0	0	2	0	0	2
2018	Allegheny	Late	Border	deer fence	deer fence	40.6293	-80.0858	2018-08-19	2018-10-14	2	0	5	2	1	0	0	0	0	2	0	0	2
2018	Allegheny	Late	Forest	deer fence	deer fence	40.6291	-80.0864	2018-08-19	2018-10-14	2	0	1	0	0	0	0	0	0	0	0	0	4
2018	Allegheny	Late	Forest	deer fence	deer fence	40.629	-80.0868	2018-08-19	2018-10-14	2	0	2	0	0	0	0	0	0	0	0	0	0
2018	Allegheny	Late	Forest	deer fence	deer fence	40.6287	-80.0874	2018-08-19	2018-10-14	2	0	6	0	0	0	0	0	0	0	0	0	0
2019	Franklin	Early	Border	tree of heaven	Ailanthus altissima (Mill.)	39.9277	-77.7181	2019-05-28	2019-06-24	2	1	0	1	0	0	0	0	0	1	0	0	2
2019	Franklin	Early	Forest	tree of heaven	Ailanthus altissima (Mill.)	39.9276	-77.7183	2019-05-28	2019-06-24	2	0	0	0	0	0	0	0	0	2	0	0	0
2019	Franklin	Early	Orchard	apple	Malus domestica (Borkh. 1803)	39.928	-77.7181	2019-05-28	2019-06-24	2	0	0	1	0	0	0	0	0	3	0	0	1
2019	Franklin	Early	Orchard	apple	Malus domestica (Borkh. 1803)	39.9284	-77.7182	2019-05-28	2019-06-24	2	0	0	0	0	0	0	0	0	1	0	0	1
2019	Franklin	Early	Orchard	apple	Malus domestica (Borkh. 1803)	39.9293	-77.7185	2019-05-28	2019-06-24	2	0	2	2	0	0	0	0	0	1	0	0	0
2019	Franklin	Early	Border	maple	Acer sp. (L.)	39.9278	-77.7184	2019-05-28	2019-06-24	2	0	0	0	0	0	0	0	0	1	0	0	0
2019	Franklin	Early	Forest	mulberry	Morus sp. (L.)	39.9276	-77.7184	2019-05-28	2019-06-24	2	0	0	0	0	0	0	0	0	2	0	0	0
2019	Franklin	Early	Border	maple	Acer sp. (L.)	39.9273	-77.7172	2019-05-28	2019-06-24	2	1	1	0	0	0	0	0	0	1	0	0	0
2019	Franklin	Early	Forest	tree of heaven	Ailanthus altissima (Mill.)	39.9272	-77.7173	2019-05-28	2019-06-24	2	0	0	0	0	0	0	0	0	1	0	0	3
2019	Bedford	Early	Border	oak	Quercus sp. (L.)	40.1168	-78.6155	2019-05-22	2019-06-24	2	0	0	0	0	0	0	0	0	0	0	0	0
2019	Bedford	Early	Border	oak	Quercus sp. (L.)	40.117	-78.6151	2019-05-22	2019-06-24	2	0	0	0	0	0	0	0	0	1	0	0	2
2019	Bedford	Early	Border	maple	Acer sp. (L.)	40.1173	-78.6145	2019-05-22	2019-06-24	2	0	3	0	0	0	0	0	0	2	0	0	6
2019	Bedford	Early	Border	sumac	Rhus sp. (L.)	40.1173	-78.6145	2019-05-22	2019-06-24	2	0	0	0	0	0	0	0	0	2	0	0	0
2019	Bedford	Early	Forest	witch hazel	Hamamelis sp. (Gronov.)	40.1181	-78.6134	2019-05-22	2019-06-24	2	0	0	0	0	0	0	0	0	0	0	0	1
2019	Bedford	Early	Forest	black locust	Robinia pseudoacacia (L.)	40.1173	-78.6137	2019-05-22	2019-06-24	2	0	0	0	0	0	0	0	0	3	0	0	7
2019	Bedford	Early	Orchard	apple	Malus domestica (Borkh. 1803)	40.1162	-78.6135	2019-05-22	2019-06-24	2	0	1	0	0	0	0	0	0	13	0	0	0
2019	Bedford	Early	Orchard	apple	Malus domestica (Borkh. 1803)	40.1163	-78.6131	2019-05-22	2019-06-24	2	0	2	0	0	0	0	0	7	0	0	0	1
2019	Bedford	Early	Orchard	apple	Malus domestica (Borkh. 1803)	40.1166	-78.6126	2019-05-22	2019-06-24	2	0	0	0	0	0	0	0	0	4	0	0	2
2019	Erie	Early	Border	smooth bark birch	Betula sp. (L.)	42.1696	-79.8953	2019-05-14	2019-06-25	2	0	1	0	0	0	0	0	0	1	0	0	2
2019	Erie	Early	Border	hickory	Carya sp. (Nutt.)	42.17	-79.8944	2019-05-14	2019-06-25	2	0	0	0	0	0	0	0	0	0	0	0	0
2019	Erie	Early	Border	wild cherry	Prunus serotina Ehrh.	42.1701	-79.8941	2019-05-14	2019-06-25	2	0	0	0	0	0	0	0	0	0	0	0	0
2019	Erie	Early	Border	sumac	Rhus sp. (L.)	42.1701	-79.8936	2019-05-14	2019-06-25	2	0	0	0	0	0	0	0	0	4	0	0	0
2019	Erie	Early	Border	hickory	Carya sp. (Nutt.)	42.1698	-79.8934	2019-05-14	2019-06-25	2	0	0	0	0	0	0	0	0	1	0	0	2
2019	Erie	Early	Border	sumac	Rhus sp. (L.)	42.1696	-79.8925	2019-05-14	2019-06-25	2	0	0	0	0	0	0	0	0	0	0	0	1
2019	Erie	Early	Border	sumac	Rhus sp. (L.)	42.17	-79.8924	2019-05-14	2019-06-25	2	0	1	0	0	0	0	0	0	0	0	0	0
2019	Lycoming	Early	Border	deer fence	deer fence	41.2826	-76.8738	2019-05-20	2019-06-15	2	0	0	0	0	0	0	0	0	1	0	0	0
2019	Lycoming	Early	Border	deer fence	deer fence	41.2825	-76.8744	2019-05-20	2019-06-15	2	0	0	0	0	0	0	0	0	1	0	0	0
2019	Lycoming	Early	Border	deer fence	deer fence	41.2825	-76.8749	2019-05-20	2019-06-15	2	0	0	0	0	0	0	0	0	3	0	0	0
2019	Lycoming	Early	Border	deer fence	deer fence	41.2825	-76.8754	2019-05-20	2019-06-15	2	0	0	0	0	0	0	0	0	3	0	0	4
2019	Lycoming	Early	Border	deer fence	deer fence	41.2826	-76.8727	2019-05-20	2019-06-15	2	0	0	0	0	0	0	0	0	2	0	0	1
2019	Lycoming	Early	Border	deer fence	deer fence	41.2826	-76.8722	2019-05-20	2019-06-15	2	0	1	0	0	0	0	0	0	3	0	0	0
2019	Lycoming	Early	Border	deer fence	deer fence	41.2827	-76.8716	2019-05-20	2019-06-15	2	0	0	0	0	0	0	0	0	4	0	0	0
2019	Lycoming	Early	Border	deer fence	deer fence	41.2827	-76.871	2019-05-20	2019-06-15	2	0	0	0	0	0	0	0	0	1	0	0	0
2019	Lycoming	Early	Border	wild grape	Vitis sp. (L.)	41.2826	-76.8733	2019-05-20	2019-06-15	2	0	1	0	0	0	0	0	0	2	0	0	0
2019	Elysburg	Early	Orchard	apple	Malus domestica (Borkh. 1803)	40.8868	-76.5332	2019-05-14	2019-06-15	2	0	0	3	1	0	0	0	0	2	0	0	1
2019	Elysburg	Early	Border	maple	Acer sp. (L.)	40.8877	-76.5305	2019-05-14	2019-06-15	2	0	0	0	0	0	0	0	0	2	0	0	0
2019	Elysburg	Early	Forest	beech	Fagus sp. (L.)	40.8877	-76.5304	2019-05-14	2019-06-15	2	0	0	0	0	0	0	0	0	0	0	0	0
2019	Elysburg	Early	Orchard	apple	Malus domestica (Borkh. 1803)	40.8839	-76.5311	2019-05-14	2019-06-15	2	0	0	0	0	0	0	0	0	0	0	0	1
2019	Elysburg	Early	Border	tree of heaven	Ailanthus altissima (Mill.)	40.8838	-76.5273	2019-05-14	2019-06-15	2	0	0	0	0	0	0	0	0	0	0	0	0
2019	Elysburg	Early	Forest	maple	Acer sp. (L.)	40.8838	-76.5272	2019-05-14	2019-06-15	2	0	0	0	0	0	0	0	0	0	0	0	0
2019	Elysburg	Early	Orchard	apple	Malus domestica (Borkh. 1803)	40.8808	-76.5383	2019-05-14	2019-06-15	2	0	0	0	0	0	0	0	0	1	0	0	0
2019	Elysburg	Early	Border	chestnut oak	Quercus montana (Willd.)	40.8811	-76.5403	2019-05-14	2019-06-15	2	0	0	0	0	0	0	0	0	1	0	0	2
2019	Elysburg	Early	Forest	witch hazel	Hamamelis sp. (Gronov.)	40.8811	-76.5404	2019-05-14	2019-06-15	2	0	0	0	0	0	0	0	0	0	0	0	0
2019	Berks (2)	Early	Orchard	apple	Malus domestica (Borkh. 1803)	40.6499	-75.8498	2019-05-16	2019-06-15	2	0	0	0	0	0	0	0	0	2	0	0	0
2019	Berks (2)	Early	Border	mulberry	Morus sp. (L.)	40.6503	-75.85	2019-05-16	2019-06-15	2	0	0	0	0	0	0	0	0	1	0	0	1
2019	Berks (2)	Early	Forest	maple	Acer sp. (L.)	40.6505	-75.8502	2019-05-16	2019-06-15	2	0	0	0	0	0	0	0	0	2	0	0	0
2019	Berks (2)	Early	Orchard	apple	Malus domestica (Borkh. 1803)	40.6491	-75.8515	2019-05-16	2019-06-15	2	0	0	1	2	0	0	0	0	1	0	0	0
2019	Berks (2)	Early	Forest	tree of heaven	Ailanthus altissima (Mill.)	40.6469	-75.8512	2019-05-16	2019-06-15	2	0	0	0	0	0	0	0	0	0	0	0	0
2019	Berks (2)	Early	Border	black walnut	Juglans nigra (L.)	40.6464	-75.8531	2019-05-16	2019-06-15	2	0	0	0	0	0	0	0	0	1	0	0	0
2019	Berks (2)	Early	Border	mulberry	Morus sp. (L.)	40.6499	-75.8557	2019-05-16	2019-06-15	2	0	0	0	0	0	0	0	0	0	0	0	0
2019	Berks (2)	Early	Orchard	pear	Pyrus sp. (L.)	40.6482	-75.8542	2019-05-16	2019-06-15	2	0	1	0	3	0	0	0	0	5	0	0	0
2019	Berks (2)	Early	Forest	maple	Acer sp. (L.)	40.6486	-75.8533	2019-05-16	2019-06-15	2	0	0	0	0	0	0	0	0	0	0	0	0
2019	Berks (1)	Middle	Forest	tree of heaven	Ailanthus altissima (Mill.)	40.3762	-75.7026	2019-05-23	2019-07-12	2	0	1	0	0	0	0	0	0	2	0	0	1
2019	Berks (1)	Middle	Border	tree of heaven	Ailanthus altissima (Mill.)	40.3764	-75.7013	2019-05-23	2019-07-12	2	0	0	0	0	0	0	0	0	0	0	0	0
2019	Berks (1)	Middle	Orchard	peach	Prunus persica (L.)	40.3764	-75.7016	2019-05-23	2019-07-12	2	0	3	0	2	0	0	0	0	5	0	0	4
2019	Berks (1)	Middle	Forest	sassafrass	Sassafras albidum (Nutt.)	40.3312	-75.6694	2019-05-23	2019-07-12	2	0	0	0	0	0	0	0	0	0	0	0	0
2019	Berks (1)	Middle	Border	oak	Quercus sp. (L.)	40.332	-75.6704	2019-05-23	2019-07-12	2	0	0	1	0	0	0	0	0	1	0	0	1
2019	Berks (1)	Middle	Orchard	apple	Malus domestica (Borkh. 1803)	40.3315	-75.6705	2019-05-23	2019-07-12	2	0	0	1	0	0	0	0	0	4	0	0	1
2019	Berks (1)	Middle	Border	sassafrass	Sassafras albidum (Nutt.)	40.3304	-75.671	2019-05-23	2019-07-12	2	0	0	0	0	0	0	0	0	0	0	0	0
2019	Berks (1)	Middle	Forest	tulip poplar	Liriodendron tulipifera (L.)	40.3302	-75.6715	2019-05-23	2019-07-12	2	0	0	0	0	0	0	0	0	0	0	0	0
2019	Berks (1)	Middle	Orchard	apple	Malus domestica (Borkh. 1803)	40.3306	-75.6712	2019-05-23	2019-07-12	2	0	1	1	0	0	0	0	0	1	0	0	1
2019	Centre	Early	Orchard	apple	Malus domestica (Borkh. 1803)	40.7103	-77.9539	2019-05-11	2019-06-16	2	0	1	0	0	0	0	0	0	0	0	0	0
2019	Centre	Early	Orchard	apple	Malus domestica (Borkh. 1803)	40.7099	-77.9553	2019-05-11	2019-06-16	2	0	0	0	0	0	0	0	0	0	0	0	4
2019	Centre	Early	Border	pine	Pinus sp. (L.)	40.7104	-77.9549	2019-05-11	2019-06-16	2	0	0	0	0	0	0	0	0	1	0	0	0
2019	Centre	Early	Border	tulip poplar	Liriodendron tulipifera (L.)	40.7104	-77.9558	2019-05-11	2019-06-16	2	0	1	0	0	0	0	0	0	1	0	0	0
2019	Centre	Early	Forest	smooth bark birch	Betula sp. (L.)	40.7106	-77.956	2019-05-11	2019-06-16	2	0	0	0	0	0	0	0	0	0	0	0	0
2019	Centre	Early	Forest	pine	Pinus sp. (L.)	40.7056	-77.9547	2019-05-11	2019-06-16	2	0	0	0	0	0	0	0	0	1	0	0	0
2019	Centre	Early	Forest	smooth bark birch	Betula sp. (L.)	40.7079	-77.9554	2019-05-11	2019-06-16	2	0	0	0	0	0	0	0	0	0	0	0	0
2019	Allegheny	Early	Border	deer fence	deer fence	40.6295	-80.0828	2019-05-15	2019-06-24	2	0	0	0	0	0	0	0	0	1	0	0	0
2019	Allegheny	Early	Border	deer fence	deer fence	40.6295	-80.0835	2019-05-15	2019-06-24	2	0	0	0	0	0	0	0	0	2	0	0	0
2019	Allegheny	Early	Border	deer fence	deer fence	40.6295	-80.0839	2019-05-15	2019-06-24	2	1	0	0	0	0	0	0	0	0	0	0	0
2019	Allegheny	Early	Border	deer fence	deer fence	40.6294	-80.0847	2019-05-15	2019-06-24	2	0	0	0	0	0	0	0	0	2	0	0	1
2019	Allegheny	Early	Border	deer fence	deer fence	40.6294	-80.0853	2019-05-15	2019-06-24	2	0	0	0	0	0	0	0	0	2	0	0	0
2019	Allegheny	Early	Border	deer fence	deer fence	40.6293	-80.0858	2019-05-15	2019-06-24	2	0	0	0	0	0	0	0	0	1	0	0	0
2019	Allegheny	Early	Forest	deer fence	deer fence	40.6291	-80.0864	2019-05-15	2019-06-24	2	0	0	0	0	0	0	0	0	0	0	0	0
2019	Allegheny	Early	Forest	deer fence	deer fence	40.629	-80.0868	2019-05-15	2019-06-24	2	0	0	0	0	0	0	0	0	0	0	0	2
2019	Allegheny	Early	Forest	deer fence	deer fence	40.6287	-80.0874	2019-05-15	2019-06-24	2	0	0	0	0	0	0	0	0	0	0	0	0
2019	Franklin	Middle	Border	tree of heaven	Ailanthus altissima (Mill.)	39.9277	-77.7181	2019-06-24	2019-07-27	2	3	2	2	0	0	0	0	1	5	0	0	0
2019	Franklin	Middle	Forest	tree of heaven	Ailanthus altissima (Mill.)	39.9276	-77.7183	2019-06-24	2019-07-27	2	0	0	0	0	0	0	0	0	1	0	0	0
2019	Franklin	Middle	Orchard	apple	Malus domestica (Borkh. 1803)	39.928	-77.7181	2019-06-24	2019-07-27	2	0	2	0	0	0	0	0	0	5	0	0	0
2019	Franklin	Middle	Orchard	apple	Malus domestica (Borkh. 1803)	39.9284	-77.7182	2019-06-24	2019-07-27	2	0	0	0	0	0	0	0	0	7	0	0	0
2019	Franklin	Middle	Orchard	apple	Malus domestica (Borkh. 1803)	39.9293	-77.7185	2019-06-24	2019-07-27	2	0	0	0	0	0	0	0	0	2	0	0	0
2019	Franklin	Middle	Border	maple	Acer sp. (L.)	39.9278	-77.7184	2019-06-24	2019-07-27	2	0	1	1	0	0	0	0	0	2	0	0	0
2019	Franklin	Middle	Forest	mulberry	Morus sp. (L.)	39.9276	-77.7184	2019-06-24	2019-07-27	2	0	0	0	0	0	0	0	0	2	0	0	1
2019	Franklin	Middle	Border	maple	Acer sp. (L.)	39.9273	-77.7172	2019-06-24	2019-07-27	2	0	0	0	0	0	0	0	0	1	0	0	0
2019	Franklin	Middle	Forest	tree of heaven	Ailanthus altissima (Mill.)	39.9272	-77.7173	2019-06-24	2019-07-27	2	0	0	0	0	0	0	0	0	1	0	0	0
2019	Bedford	Middle	Border	oak	Quercus sp. (L.)	40.1168	-78.6155	2019-06-24	2019-07-27	2	0	0	0	0	0	0	0	0	4	0	0	0
2019	Bedford	Middle	Border	oak	Quercus sp. (L.)	40.117	-78.6151	2019-06-24	2019-07-27	2	0	1	0	0	0	0	0	0	0	0	0	2
2019	Bedford	Middle	Border	maple	Acer sp. (L.)	40.1173	-78.6145	2019-06-24	2019-07-27	2	0	0	0	0	0	0	0	0	3	0	0	7
2019	Bedford	Middle	Border	sumac	Rhus sp. (L.)	40.1173	-78.6145	2019-06-24	2019-07-27	2	0	0	0	2	0	0	0	0	0	0	0	1
2019	Bedford	Middle	Forest	witch hazel	Hamamelis sp. (Gronov.)	40.1181	-78.6134	2019-06-24	2019-07-27	2	0	0	0	0	0	0	0	0	0	0	0	0
2019	Bedford	Middle	Forest	black locust	Robinia pseudoacacia (L.)	40.1173	-78.6137	2019-06-24	2019-07-27	2	0	0	0	0	0	0	0	0	0	0	0	2
2019	Bedford	Middle	Orchard	apple	Malus domestica (Borkh. 1803)	40.1162	-78.6135	2019-06-24	2019-07-27	2	0	0	1	0	0	0	0	0	6	0	0	0
2019	Bedford	Middle	Orchard	apple	Malus domestica (Borkh. 1803)	40.1163	-78.6131	2019-06-24	2019-07-27	2	0	1	1	0	0	0	0	0	10	0	0	1
2019	Bedford	Middle	Orchard	apple	Malus domestica (Borkh. 1803)	40.1166	-78.6126	2019-06-24	2019-07-27	2	1	0	2	0	0	0	0	0	5	0	0	0
2019	Erie	Middle	Border	smooth bark birch	Betula sp. (L.)	42.1696	-79.8953	2019-06-25	2019-07-28	2	0	0	0	0	0	0	0	0	0	0	0	0
2019	Erie	Middle	Border	wild apple	Malus sp. (Mill.)	42.1698	-79.8948	2019-06-25	2019-07-28	2	0	1	1	0	0	0	0	0	0	0	0	0
2019	Erie	Middle	Border	hickory	Carya sp. (Nutt.)	42.17	-79.8944	2019-06-25	2019-07-28	2	0	0	0	0	0	0	0	0	4	0	0	1
2019	Erie	Middle	Border	wild cherry	Prunus serotina Ehrh.	42.1701	-79.8941	2019-06-25	2019-07-28	2	0	0	0	0	0	0	0	0	4	0	0	3
2019	Erie	Middle	Border	sumac	Rhus sp. (L.)	42.1701	-79.8936	2019-06-25	2019-07-28	2	0	0	0	0	0	0	0	0	4	0	0	0
2019	Erie	Middle	Border	hickory	Carya sp. (Nutt.)	42.1698	-79.8934	2019-06-25	2019-07-28	2	0	0	0	1	0	0	0	0	3	0	0	0
2019	Erie	Middle	Border	sumac	Rhus sp. (L.)	42.1693	-79.8932	2019-06-25	2019-07-28	2	0	1	0	0	0	0	0	0	1	0	0	0
2019	Erie	Middle	Border	sumac	Rhus sp. (L.)	42.1696	-79.8925	2019-06-25	2019-07-28	2	0	0	0	0	0	0	0	0	3	0	0	0
2019	Lycoming	Middle	Border	deer fence	deer fence	41.2826	-76.8738	2019-06-15	2019-07-22	2	0	0	0	0	0	0	0	0	1	0	0	0
2019	Lycoming	Middle	Border	deer fence	deer fence	41.2825	-76.8744	2019-06-15	2019-07-22	2	0	0	0	0	0	0	0	0	0	0	0	0
2019	Lycoming	Middle	Border	deer fence	deer fence	41.2825	-76.8749	2019-06-15	2019-07-22	2	0	0	0	0	0	0	0	0	4	0	0	0
2019	Lycoming	Middle	Border	deer fence	deer fence	41.2825	-76.8754	2019-06-15	2019-07-22	2	0	1	1	0	0	0	0	0	2	0	0	0
2019	Lycoming	Middle	Border	deer fence	deer fence	41.2826	-76.8727	2019-06-15	2019-07-22	2	0	0	0	0	0	0	0	0	4	0	0	0
2019	Lycoming	Middle	Border	deer fence	deer fence	41.2826	-76.8722	2019-06-15	2019-07-22	2	0	0	0	0	0	0	0	0	0	0	0	0
2019	Lycoming	Middle	Border	deer fence	deer fence	41.2827	-76.8716	2019-06-15	2019-07-22	2	0	0	0	0	0	0	0	0	8	0	0	0
2019	Lycoming	Middle	Border	deer fence	deer fence	41.2827	-76.871	2019-06-15	2019-07-22	2	0	0	0	0	0	0	0	0	2	0	0	1
2019	Lycoming	Middle	Border	wild grape	Vitis sp. (L.)	41.2826	-76.8733	2019-06-15	2019-07-22	2	0	0	1	0	0	0	0	0	2	0	0	0
2019	Elysburg	Middle	Orchard	apple	Malus domestica (Borkh. 1803)	40.8868	-76.5332	2019-06-15	2019-07-22	2	0	0	0	0	0	0	0	0	18	0	0	0
2019	Elysburg	Middle	Border	maple	Acer sp. (L.)	40.8877	-76.5305	2019-06-15	2019-07-22	2	0	0	0	0	0	0	0	0	1	0	0	2
2019	Elysburg	Middle	Forest	beech	Fagus sp. (L.)	40.8877	-76.5304	2019-06-15	2019-07-22	2	0	0	0	0	0	0	0	0	1	0	0	0
2019	Elysburg	Middle	Orchard	apple	Malus domestica (Borkh. 1803)	40.8839	-76.5311	2019-06-15	2019-07-22	2	0	0	0	0	0	0	0	0	17	0	0	0
2019	Elysburg	Middle	Border	tree of heaven	Ailanthus altissima (Mill.)	40.8838	-76.5273	2019-06-15	2019-07-22	2	0	0	0	0	0	0	0	0	2	0	0	0
2019	Elysburg	Middle	Forest	maple	Acer sp. (L.)	40.8838	-76.5272	2019-06-15	2019-07-22	2	0	0	0	0	0	0	0	0	0	0	0	1
2019	Elysburg	Middle	Orchard	apple	Malus domestica (Borkh. 1803)	40.8808	-76.5383	2019-06-15	2019-07-22	2	0	0	0	0	0	0	0	0	1	0	0	0
2019	Elysburg	Middle	Border	chestnut oak	Quercus montana (Willd.)	40.8811	-76.5403	2019-06-15	2019-07-22	2	0	1	0	0	0	0	0	0	3	0	0	2
2019	Elysburg	Middle	Forest	witch hazel	Hamamelis sp. (Gronov.)	40.8811	-76.5404	2019-06-15	2019-07-22	2	0	0	0	0	0	0	0	0	0	0	0	0
2019	Berks (2)	Middle	Orchard	apple	Malus domestica (Borkh. 1803)	40.6499	-75.8498	2019-06-15	2019-07-22	2	0	1	1	0	0	0	0	0	3	0	0	0
2019	Berks (2)	Middle	Border	mulberry	Morus sp. (L.)	40.6503	-75.85	2019-06-15	2019-07-22	2	1	0	0	0	0	0	0	0	5	0	0	0
2019	Berks (2)	Middle	Forest	maple	Acer sp. (L.)	40.6505	-75.8502	2019-06-15	2019-07-22	2	0	0	0	0	0	0	0	0	0	0	0	0
2019	Berks (2)	Middle	Orchard	apple	Malus domestica (Borkh. 1803)	40.6491	-75.8515	2019-06-15	2019-07-22	2	1	2	1	0	0	0	0	0	7	0	0	0
2019	Berks (2)	Middle	Forest	tree of heaven	Ailanthus altissima (Mill.)	40.6469	-75.8512	2019-06-15	2019-07-22	2	0	1	0	0	0	0	0	0	0	0	0	0
2019	Berks (2)	Middle	Border	black walnut	Juglans nigra (L.)	40.6464	-75.8531	2019-06-15	2019-07-22	2	1	2	0	0	0	0	0	0	2	0	0	2
2019	Berks (2)	Middle	Border	mulberry	Morus sp. (L.)	40.6499	-75.8557	2019-06-15	2019-07-22	2	4	0	0	0	0	0	0	0	5	0	0	0
2019	Berks (2)	Middle	Orchard	pear	Pyrus sp. (L.)	40.6482	-75.8542	2019-06-15	2019-07-22	2	0	1	0	0	0	0	0	0	2	0	0	1
2019	Berks (2)	Middle	Forest	maple	Acer sp. (L.)	40.6486	-75.8533	2019-06-15	2019-07-22	2	0	0	0	0	0	0	0	0	0	0	0	0
2019	Berks (1)	Late	Forest	tree of heaven	Ailanthus altissima (Mill.)	40.3762	-75.7026	2019-07-12	2019-10-10	2	0	0	0	0	0	0	0	0	0	0	0	0
2019	Berks (1)	Late	Border	tree of heaven	Ailanthus altissima (Mill.)	40.3764	-75.7013	2019-07-12	2019-10-10	2	0	0	0	0	0	0	0	0	0	0	0	0
2019	Berks (1)	Late	Orchard	peach	Prunus persica (L.)	40.3764	-75.7016	2019-07-12	2019-10-10	2	0	0	0	0	0	0	0	0	0	0	0	0
2019	Berks (1)	Late	Forest	sassafrass	Sassafras albidum (Nutt.)	40.3312	-75.6694	2019-07-12	2019-10-10	2	0	0	0	0	0	0	0	0	0	0	0	0
2019	Berks (1)	Late	Border	oak	Quercus sp. (L.)	40.332	-75.6704	2019-07-12	2019-10-10	2	0	0	0	1	0	0	0	0	2	0	0	0
2019	Berks (1)	Late	Orchard	apple	Malus domestica (Borkh. 1803)	40.3315	-75.6705	2019-07-12	2019-10-10	2	0	0	0	3	0	0	0	0	3	0	0	0
2019	Berks (1)	Late	Border	sassafrass	Sassafras albidum (Nutt.)	40.3304	-75.671	2019-07-12	2019-10-10	2	0	0	0	0	0	0	0	0	0	0	0	0
2019	Berks (1)	Late	Forest	tulip poplar	Liriodendron tulipifera (L.)	40.3302	-75.6715	2019-07-12	2019-10-10	2	0	0	0	0	0	0	0	0	0	0	0	0
2019	Berks (1)	Late	Orchard	apple	Malus domestica (Borkh. 1803)	40.3306	-75.6712	2019-07-12	2019-10-10	2	0	0	0	0	0	0	0	0	2	0	0	0
2019	Centre	Middle	Orchard	apple	Malus domestica (Borkh. 1803)	40.7103	-77.9539	2019-06-16	2019-07-24	2	0	0	0	1	0	0	0	0	2	0	0	0
2019	Centre	Middle	Orchard	apple	Malus domestica (Borkh. 1803)	40.7077	-77.9543	2019-06-16	2019-07-24	2	0	0	0	0	0	0	0	0	4	0	0	0
2019	Centre	Middle	Orchard	apple	Malus domestica (Borkh. 1803)	40.7099	-77.9553	2019-06-16	2019-07-24	2	0	1	0	0	0	0	0	0	4	0	0	0
2019	Centre	Middle	Border	pine	Pinus sp. (L.)	40.7104	-77.9549	2019-06-16	2019-07-24	2	0	1	0	0	0	0	0	1	1	0	0	1
2019	Centre	Middle	Border	tulip poplar	Liriodendron tulipifera (L.)	40.7104	-77.9558	2019-06-16	2019-07-24	2	0	0	0	0	0	0	0	0	0	0	0	0
2019	Centre	Middle	Border	smooth bark birch	Betula sp. (L.)	40.7059	-77.9544	2019-06-16	2019-07-24	2	0	1	0	0	0	0	0	0	1	0	0	2
2019	Centre	Middle	Forest	smooth bark birch	Betula sp. (L.)	40.7106	-77.956	2019-06-16	2019-07-24	2	0	1	0	0	0	0	0	0	0	0	0	0
2019	Centre	Middle	Forest	pine	Pinus sp. (L.)	40.7056	-77.9547	2019-06-16	2019-07-24	2	0	0	0	0	0	0	0	0	0	0	0	0
2019	Centre	Middle	Forest	smooth bark birch	Betula sp. (L.)	40.7079	-77.9554	2019-06-16	2019-07-24	2	0	0	0	0	0	0	0	0	1	0	0	0
2019	Allegheny	Middle	Border	deer fence	deer fence	40.6295	-80.0828	2019-06-24	2019-07-27	2	0	0	1	0	0	0	0	0	4	0	0	2
2019	Allegheny	Middle	Border	deer fence	deer fence	40.6295	-80.0835	2019-06-24	2019-07-27	2	2	0	1	0	0	0	0	0	0	0	0	0
2019	Allegheny	Middle	Border	deer fence	deer fence	40.6295	-80.0839	2019-06-24	2019-07-27	2	0	1	0	1	0	0	0	0	6	0	0	1
2019	Allegheny	Middle	Border	deer fence	deer fence	40.6294	-80.0847	2019-06-24	2019-07-27	2	2	1	0	5	0	0	0	0	2	0	0	1
2019	Allegheny	Middle	Border	deer fence	deer fence	40.6294	-80.0853	2019-06-24	2019-07-27	2	0	0	0	1	0	0	0	0	3	0	0	0
2019	Allegheny	Middle	Border	deer fence	deer fence	40.6293	-80.0858	2019-06-24	2019-07-27	2	0	0	0	0	0	0	0	0	2	0	0	0
2019	Allegheny	Middle	Forest	deer fence	deer fence	40.6291	-80.0864	2019-06-24	2019-07-27	2	0	0	0	0	0	0	0	0	0	0	0	0
2019	Allegheny	Middle	Forest	deer fence	deer fence	40.629	-80.0868	2019-06-24	2019-07-27	2	0	0	0	0	0	0	0	0	1	0	0	0
2019	Allegheny	Middle	Forest	deer fence	deer fence	40.6287	-80.0874	2019-06-24	2019-07-27	2	0	0	0	0	0	0	0	0	0	0	0	0
2019	Franklin	Late	Border	tree of heaven	Ailanthus altissima (Mill.)	39.9277	-77.7181	2019-07-27	2019-09-07	2	0	5	2	0	0	0	1	1	10	0	0	2
2019	Franklin	Late	Forest	tree of heaven	Ailanthus altissima (Mill.)	39.9276	-77.7183	2019-07-27	2019-09-07	2	0	0	0	0	0	0	0	0	0	0	0	1
2019	Franklin	Late	Orchard	apple	Malus domestica (Borkh. 1803)	39.928	-77.7181	2019-07-27	2019-09-07	2	0	4	1	0	0	0	0	0	4	0	0	0
2019	Franklin	Late	Orchard	apple	Malus domestica (Borkh. 1803)	39.9284	-77.7182	2019-07-27	2019-09-07	2	1	9	1	0	0	0	0	0	4	0	0	1
2019	Franklin	Late	Orchard	apple	Malus domestica (Borkh. 1803)	39.9293	-77.7185	2019-07-27	2019-09-07	2	1	1	0	1	0	0	0	0	6	0	0	0
2019	Franklin	Late	Border	maple	Acer sp. (L.)	39.9278	-77.7184	2019-07-27	2019-09-07	2	0	4	0	0	0	0	0	0	2	0	0	1
2019	Franklin	Late	Forest	mulberry	Morus sp. (L.)	39.9276	-77.7184	2019-07-27	2019-09-07	2	0	0	0	0	0	0	0	0	0	0	0	1
2019	Franklin	Late	Border	maple	Acer sp. (L.)	39.9273	-77.7172	2019-07-27	2019-09-07	2	0	3	0	0	0	0	0	0	0	0	0	1
2019	Franklin	Late	Forest	tree of heaven	Ailanthus altissima (Mill.)	39.9272	-77.7173	2019-07-27	2019-09-07	2	0	0	0	0	0	0	0	0	0	0	0	0
2019	Bedford	Late	Border	oak	Quercus sp. (L.)	40.1168	-78.6155	2019-07-27	2019-09-07	2	0	0	0	0	0	0	1	0	1	0	0	3
2019	Bedford	Late	Border	oak	Quercus sp. (L.)	40.117	-78.6151	2019-07-27	2019-09-07	2	0	0	0	0	0	0	0	0	0	0	0	0
2019	Bedford	Late	Border	maple	Acer sp. (L.)	40.1173	-78.6145	2019-07-27	2019-09-07	2	0	1	1	0	0	0	0	0	3	0	0	0
2019	Bedford	Late	Border	sumac	Rhus sp. (L.)	40.1173	-78.6145	2019-07-27	2019-09-07	2	0	0	0	0	0	0	0	0	2	0	0	0
2019	Bedford	Late	Forest	witch hazel	Hamamelis sp. (Gronov.)	40.1181	-78.6134	2019-07-27	2019-09-07	2	0	0	0	0	0	0	0	0	0	0	0	0
2019	Bedford	Late	Forest	black locust	Robinia pseudoacacia (L.)	40.1173	-78.6137	2019-07-27	2019-09-07	2	0	0	0	0	0	0	0	0	0	0	0	0
2019	Bedford	Late	Orchard	apple	Malus domestica (Borkh. 1803)	40.1162	-78.6135	2019-07-27	2019-09-07	2	0	1	0	0	0	0	0	0	12	0	0	1
2019	Bedford	Late	Orchard	apple	Malus domestica (Borkh. 1803)	40.1163	-78.6131	2019-07-27	2019-09-07	2	0	5	0	0	0	0	0	0	10	0	0	2
2019	Bedford	Late	Orchard	apple	Malus domestica (Borkh. 1803)	40.1166	-78.6126	2019-07-27	2019-09-07	2	0	2	0	0	0	0	0	0	20	0	0	0
2019	Erie	Late	Border	smooth bark birch	Betula sp. (L.)	42.1696	-79.8953	2019-07-28	2019-09-08	2	0	0	0	0	0	0	0	0	0	0	0	1
2019	Erie	Late	Border	wild apple	Malus sp. (Mill.)	42.1698	-79.8948	2019-07-28	2019-09-08	2	0	0	0	0	0	0	0	0	0	0	0	0
2019	Erie	Late	Border	hickory	Carya sp. (Nutt.)	42.17	-79.8944	2019-07-28	2019-09-08	2	0	0	0	0	0	0	0	0	1	0	0	0
2019	Erie	Late	Border	wild cherry	Prunus serotina Ehrh.	42.1701	-79.8941	2019-07-28	2019-09-08	2	0	0	0	0	0	0	0	0	0	0	0	0
2019	Erie	Late	Border	sumac	Rhus sp. (L.)	42.1701	-79.8936	2019-07-28	2019-09-08	2	0	0	0	0	0	0	0	0	0	0	0	0
2019	Erie	Late	Border	hickory	Carya sp. (Nutt.)	42.1698	-79.8934	2019-07-28	2019-09-08	2	0	0	0	0	0	0	0	0	0	0	0	0
2019	Erie	Late	Border	sumac	Rhus sp. (L.)	42.1693	-79.8932	2019-07-28	2019-09-08	2	0	0	0	0	0	0	0	0	0	0	0	0
2019	Erie	Late	Border	sumac	Rhus sp. (L.)	42.1696	-79.8925	2019-07-28	2019-09-08	2	0	0	0	1	0	0	0	0	1	0	0	0
2019	Erie	Late	Border	sumac	Rhus sp. (L.)	42.17	-79.8924	2019-07-28	2019-09-08	2	0	1	0	0	0	0	0	0	0	0	0	0
2019	Lycoming	Late	Border	deer fence	deer fence	41.2826	-76.8738	2019-07-22	2019-09-04	2	0	0	0	0	0	0	0	0	2	0	0	0
2019	Lycoming	Late	Border	deer fence	deer fence	41.2825	-76.8744	2019-07-22	2019-09-04	2	0	0	0	0	0	0	0	0	0	0	0	0
2019	Lycoming	Late	Border	deer fence	deer fence	41.2825	-76.8749	2019-07-22	2019-09-04	2	0	0	0	0	0	0	0	0	0	0	0	0
2019	Lycoming	Late	Border	deer fence	deer fence	41.2825	-76.8754	2019-07-22	2019-09-04	2	0	1	0	0	0	0	0	0	1	0	0	0
2019	Lycoming	Late	Border	deer fence	deer fence	41.2826	-76.8727	2019-07-22	2019-09-04	2	0	2	0	0	0	0	0	0	1	0	0	1
2019	Lycoming	Late	Border	deer fence	deer fence	41.2826	-76.8722	2019-07-22	2019-09-04	2	0	1	0	0	0	0	0	0	0	0	0	0
2019	Lycoming	Late	Border	deer fence	deer fence	41.2827	-76.8716	2019-07-22	2019-09-04	2	0	0	0	0	0	0	0	0	0	0	0	0
2019	Lycoming	Late	Border	deer fence	deer fence	41.2827	-76.871	2019-07-22	2019-09-04	2	0	0	0	0	0	0	0	0	2	0	0	0
2019	Lycoming	Late	Border	wild grape	Vitis sp. (L.)	41.2826	-76.8733	2019-07-22	2019-09-04	2	0	0	0	0	0	0	0	0	1	0	0	0
2019	Elysburg	Late	Orchard	apple	Malus domestica (Borkh. 1803)	40.8868	-76.5332	2019-07-22	2019-09-04	2	0	0	0	1	0	0	0	0	3	0	0	1
2019	Elysburg	Late	Border	maple	Acer sp. (L.)	40.8877	-76.5305	2019-07-22	2019-09-04	2	0	1	0	0	0	0	0	0	0	0	0	0
2019	Elysburg	Late	Forest	beech	Fagus sp. (L.)	40.8877	-76.5304	2019-07-22	2019-09-04	2	0	0	0	0	0	0	0	0	0	0	0	0
2019	Elysburg	Late	Orchard	apple	Malus domestica (Borkh. 1803)	40.8839	-76.5311	2019-07-22	2019-09-04	2	0	3	0	0	0	0	0	0	14	0	0	2
2019	Elysburg	Late	Border	tree of heaven	Ailanthus altissima (Mill.)	40.8838	-76.5273	2019-07-22	2019-09-04	2	0	0	0	0	0	0	2	0	1	0	0	1
2019	Elysburg	Late	Forest	maple	Acer sp. (L.)	40.8838	-76.5272	2019-07-22	2019-09-04	2	0	0	0	0	0	0	0	0	0	0	0	2
2019	Elysburg	Late	Orchard	apple	Malus domestica (Borkh. 1803)	40.8808	-76.5383	2019-07-22	2019-09-04	2	0	2	0	0	0	0	0	0	4	0	0	0
2019	Elysburg	Late	Border	chestnut oak	Quercus montana (Willd.)	40.8811	-76.5403	2019-07-22	2019-09-04	2	0	0	0	0	0	0	0	0	0	0	0	0
2019	Elysburg	Late	Forest	witch hazel	Hamamelis sp. (Gronov.)	40.8811	-76.5404	2019-07-22	2019-09-04	2	0	0	0	0	0	0	0	0	0	0	0	0
2019	Berks (2)	Late	Orchard	apple	Malus domestica (Borkh. 1803)	40.6499	-75.8498	2019-07-22	2019-09-04	2	0	0	0	0	0	0	0	0	0	0	0	0
2019	Berks (2)	Late	Border	mulberry	Morus sp. (L.)	40.6503	-75.85	2019-07-22	2019-09-04	2	0	0	0	0	0	0	0	0	0	0	0	0
2019	Berks (2)	Late	Orchard	apple	Malus domestica (Borkh. 1803)	40.6491	-75.8515	2019-07-22	2019-09-04	2	0	4	1	0	0	0	0	0	3	0	0	0
2019	Berks (2)	Late	Forest	tree of heaven	Ailanthus altissima (Mill.)	40.6469	-75.8512	2019-07-22	2019-09-04	2	0	1	0	0	0	0	0	0	0	0	0	0
2019	Berks (2)	Late	Border	mulberry	Morus sp. (L.)	40.6499	-75.8557	2019-07-22	2019-09-04	2	0	0	0	0	0	0	0	0	3	0	0	1
2019	Berks (2)	Late	Orchard	pear	Pyrus sp. (L.)	40.6482	-75.8542	2019-07-22	2019-09-04	2	0	1	0	0	0	0	0	0	0	0	0	0
2019	Berks (2)	Late	Forest	maple	Acer sp. (L.)	40.6486	-75.8533	2019-07-22	2019-09-04	2	0	1	0	0	0	0	0	0	0	0	0	0
2019	Centre	Middle	Orchard	apple	Malus domestica (Borkh. 1803)	40.7103	-77.9539	2019-07-24	2019-08-22	2	0	0	0	0	0	0	0	0	2	0	0	1
2019	Centre	Middle	Orchard	apple	Malus domestica (Borkh. 1803)	40.7077	-77.9543	2019-07-24	2019-08-22	2	0	4	0	0	0	0	0	0	2	0	0	0
2019	Centre	Middle	Orchard	apple	Malus domestica (Borkh. 1803)	40.7099	-77.9553	2019-07-24	2019-08-22	2	0	0	0	0	0	0	0	0	4	0	0	0
2019	Centre	Middle	Border	pine	Pinus sp. (L.)	40.7104	-77.9549	2019-07-24	2019-08-22	2	0	0	0	0	0	0	0	0	0	0	0	0
2019	Centre	Middle	Border	tulip poplar	Liriodendron tulipifera (L.)	40.7104	-77.9558	2019-07-24	2019-08-22	2	0	0	0	0	0	0	0	0	2	0	0	0
2019	Centre	Middle	Border	smooth bark birch	Betula sp. (L.)	40.7059	-77.9544	2019-07-24	2019-08-22	2	0	0	0	0	0	0	0	0	0	0	0	0
2019	Centre	Middle	Forest	smooth bark birch	Betula sp. (L.)	40.7106	-77.956	2019-07-24	2019-08-22	2	0	0	0	0	0	0	0	0	0	0	0	0
2019	Centre	Middle	Forest	pine	Pinus sp. (L.)	40.7056	-77.9547	2019-07-24	2019-08-22	2	0	0	0	0	0	0	0	0	0	0	0	0
2019	Centre	Middle	Forest	smooth bark birch	Betula sp. (L.)	40.7079	-77.9554	2019-07-24	2019-08-22	2	0	0	0	0	0	0	0	0	0	0	0	0
2019	Allegheny	Late	Border	deer fence	deer fence	40.6295	-80.0828	2019-07-27	2019-09-07	2	0	3	1	0	0	0	0	0	3	0	0	0
2019	Allegheny	Late	Border	deer fence	deer fence	40.6295	-80.0835	2019-07-27	2019-09-07	2	0	1	0	0	0	0	0	0	1	0	0	0
2019	Allegheny	Late	Border	deer fence	deer fence	40.6295	-80.0839	2019-07-27	2019-09-07	2	0	1	0	0	0	0	0	0	0	0	0	3
2019	Allegheny	Late	Border	deer fence	deer fence	40.6294	-80.0847	2019-07-27	2019-09-07	2	0	9	0	1	0	0	0	0	0	0	0	2
2019	Allegheny	Late	Border	deer fence	deer fence	40.6294	-80.0853	2019-07-27	2019-09-07	2	0	8	0	1	0	0	0	0	4	0	0	0
2019	Allegheny	Late	Border	deer fence	deer fence	40.6293	-80.0858	2019-07-27	2019-09-07	2	0	3	0	0	0	0	0	0	3	0	0	0
2019	Allegheny	Late	Forest	deer fence	deer fence	40.6291	-80.0864	2019-07-27	2019-09-07	2	0	0	0	0	0	0	0	0	0	0	0	0
2019	Allegheny	Late	Forest	deer fence	deer fence	40.629	-80.0868	2019-07-27	2019-09-07	2	0	0	0	0	0	0	0	0	0	0	0	0
2019	Allegheny	Late	Forest	deer fence	deer fence	40.6287	-80.0874	2019-07-27	2019-09-07	2	0	1	0	0	0	0	0	0	0	0	0	0
