# Supplementary material for: Survey for Adventive Populations of the Samurai Wasp, Trissolcus japonicus (Hymenoptera: Scelionidae) in Pennsylvania at Commercial Fruit Orchards and the Surrounding Forest
Source: Insects. 2021 Mar 19;12(3):258. doi: 10.3390/insects12030258 (PMC8003256; doi:10.3390/insects12030258)
Supplement: Supplementary file 1 [file insects-12-00258-s001.zip › insects-1101335-supplementary/insects-1101335-conversion/Supplementary Material 2/2018 All Wasps YSC Comparisons TJ Survey.csv]

Year	County (Location)	Seasonality	Habitat	Date Deployed	Date Retrieved	Days Exposed	Trissolcus thyantae	Trissolcus euschisti	Trissolcus brochymenae	Trissolcus japonicus	Trissolcus edessae	Trissolcus hullensis	Trissolcus sp.	Telenomus persimilis	Telenomus podisi	Telenomus cristatus	Telenomus goliathus	Telenomus sp.	All Wasps
2018	Adams	Middle	Border	7/25/18	8/22/18	28	0	0	0	0	0	0	0	0	0	0	0	0	0
2018	Adams	Middle	Border	7/25/18	8/22/18	28	0	1	0	0	0	0	0	0	2	0	0	1	4
2018	Adams	Middle	Border	7/25/18	8/22/18	28	0	1	0	0	0	0	0	0	3	0	0	1	5
2018	Adams	Middle	Border	7/25/18	8/22/18	28	0	2	0	0	0	0	0	1	2	0	0	1	6
2018	Adams	Middle	Border	7/25/18	8/22/18	28	0	2	0	1	0	0	0	0	2	0	0	0	5
2018	Adams	Middle	Border	7/25/18	8/22/18	28	0	0	0	0	0	0	0	0	1	1	0	2	4
2018	Adams	Middle	Border	7/25/18	8/22/18	28	0	2	0	0	0	0	0	0	1	0	0	1	4
2018	Adams	Middle	Border	7/25/18	8/22/18	28	0	1	0	0	0	0	0	0	1	0	0	0	2
2018	Adams	Late	Border	7/25/18	10/18/18	85	0	0	0	0	0	0	0	0	1	0	0	0	1
2018	Adams	Late	Border	8/22/18	10/18/18	57	0	3	0	0	0	0	0	0	4	0	0	0	7
2018	Adams	Late	Border	8/22/18	10/18/18	57	0	3	0	0	0	0	0	0	0	0	0	1	4
2018	Adams	Late	Border	8/22/18	10/18/18	57	0	4	0	0	0	0	0	0	0	0	0	0	4
2018	Adams	Late	Border	8/22/18	10/18/18	57	0	1	2	0	0	0	0	0	0	0	0	3	6
2018	Adams	Late	Border	8/22/18	10/18/18	57	0	2	1	0	0	0	0	0	3	0	0	0	6
2018	Adams	Late	Border	8/22/18	10/18/18	57	0	2	0	0	0	0	0	0	2	0	0	0	4
2018	Adams	Late	Border	8/22/18	10/18/18	57	1	8	0	0	0	0	0	0	1	0	0	0	10
2018	Adams	Late	Border	8/22/18	10/18/18	57	0	0	0	0	0	0	0	0	0	0	0	0	0
2018	Adams	Late	Border	8/22/18	10/18/18	57	0	0	0	0	0	0	0	0	0	0	0	0	0
2018	Centre	Middle	Orchard	7/22/18	8/21/18	30	0	1	0	2	0	0	0	0	0	0	0	0	3
2018	Centre	Middle	Orchard	7/22/18	8/21/18	30	0	0	0	1	0	0	0	0	0	0	0	0	1
2018	Centre	Middle	Orchard	7/22/18	8/21/18	30	0	1	0	1	0	0	0	0	0	0	0	2	4
2018	Centre	Middle	Orchard	7/22/18	8/21/18	30	0	1	0	4	0	1	0	0	0	0	0	0	6
2018	Centre	Middle	Orchard	7/22/18	8/21/18	30	0	0	0	1	0	0	0	0	0	0	0	0	1
2018	Centre	Middle	Orchard	7/22/18	8/21/18	30	0	0	0	0	0	0	0	0	0	0	0	1	1
2018	Centre	Middle	Orchard	7/22/18	8/21/18	30	0	0	1	1	0	0	0	0	0	0	0	0	2
2018	Centre	Middle	Orchard	7/22/18	8/21/18	30	0	1	0	0	0	0	0	0	0	0	0	0	1
2018	Centre	Middle	Orchard	7/22/18	8/21/18	30	0	0	0	1	0	0	0	0	0	0	0	1	2
2018	Centre	Late	Orchard	8/21/18	10/21/18	61	0	2	0	0	0	0	0	0	0	0	0	0	2
2018	Centre	Late	Orchard	8/21/18	10/21/18	61	0	1	0	0	0	0	0	0	0	0	0	1	2
2018	Centre	Late	Orchard	8/21/18	10/21/18	61	0	0	0	3	0	0	0	0	0	0	0	0	3
2018	Centre	Late	Orchard	8/21/18	10/21/18	61	0	1	0	1	0	0	0	0	0	0	0	0	2
2018	Centre	Late	Orchard	8/21/18	10/21/18	61	0	2	0	0	0	0	0	0	0	0	0	0	2
2018	Centre	Late	Orchard	8/21/18	10/21/18	61	0	2	0	2	0	0	0	0	0	0	0	0	4
2018	Centre	Late	Orchard	8/21/18	10/21/18	61	0	1	0	1	0	0	0	0	0	0	0	0	2
2018	Centre	Late	Orchard	8/21/18	10/21/18	61	0	0	0	0	0	0	0	0	0	0	0	0	0
2018	Centre	Late	Orchard	8/21/18	10/21/18	61	0	3	0	1	0	0	0	0	0	0	0	0	4
2018	Allegheny	Middle	Border	7/27/18	8/19/18	23	0	1	1	1	0	0	0	0	0	0	0	0	3
2018	Allegheny	Middle	Border	7/27/18	8/19/18	23	0	1	0	0	0	0	0	0	0	0	0	0	1
2018	Allegheny	Middle	Border	7/27/18	8/19/18	23	0	0	0	0	0	0	1	0	1	0	0	0	2
2018	Allegheny	Middle	Border	7/27/18	8/19/18	23	0	9	1	2	0	0	0	0	0	0	0	0	12
2018	Allegheny	Middle	Border	7/27/18	8/19/18	23	0	10	1	1	0	0	0	0	0	0	0	0	12
2018	Allegheny	Middle	Border	7/27/18	8/19/18	23	0	0	0	0	0	0	0	0	0	0	0	2	2
2018	Allegheny	Middle	Forest	7/27/18	8/19/18	23	0	1	0	0	0	0	0	0	0	0	0	0	1
2018	Allegheny	Middle	Forest	7/27/18	8/19/18	23	0	0	0	0	0	0	0	0	0	0	0	1	1
2018	Allegheny	Middle	Forest	7/27/18	8/19/18	23	0	0	0	0	0	0	0	0	1	0	0	0	1
2018	Allegheny	Late	Border	8/19/18	10/14/18	56	0	6	0	0	0	0	0	0	1	0	0	0	7
2018	Allegheny	Late	Border	8/19/18	10/14/18	56	0	9	1	0	0	0	0	0	0	0	1	1	12
2018	Allegheny	Late	Border	8/19/18	10/14/18	56	0	7	2	0	0	0	0	0	0	0	0	2	11
2018	Allegheny	Late	Border	8/19/18	10/14/18	56	1	10	1	0	0	0	0	0	3	0	0	0	15
2018	Allegheny	Late	Border	8/19/18	10/14/18	56	0	9	0	1	0	0	0	0	2	0	0	2	14
2018	Allegheny	Late	Border	8/19/18	10/14/18	56	0	5	2	1	0	0	0	0	2	0	0	2	12
2018	Allegheny	Late	Forest	8/19/18	10/14/18	56	0	1	0	0	0	0	0	0	0	0	0	4	5
2018	Allegheny	Late	Forest	8/19/18	10/14/18	56	0	2	0	0	0	0	0	0	0	0	0	0	2
2018	Allegheny	Late	Forest	8/19/18	10/14/18	56	0	6	0	0	0	0	0	0	0	0	0	0	6
