# Supplementary material for: Survey for Adventive Populations of the Samurai Wasp, Trissolcus japonicus (Hymenoptera: Scelionidae) in Pennsylvania at Commercial Fruit Orchards and the Surrounding Forest
Source: Insects. 2021 Mar 19;12(3):258. doi: 10.3390/insects12030258 (PMC8003256; doi:10.3390/insects12030258)
Supplement: Supplementary file 1 [file insects-12-00258-s001.zip › insects-1101335-supplementary/insects-1101335-conversion/Supplementary Material 2/Peterson Exemplary R Code .R]

#Survey for adventive populations of the samurai wasp,
# Trissolcus japonicus (Hymenoptera: Scelionidae) in Pennsylvania at commercial fruit orchards
# and the surrounding forest.

#Exemplary Code for All Analyses Conducted

#All analyses  in the study were conducted using the following methods
#Created by Hillary M. Peterson, February 9, 2021

rm(list = ls())
YSC <- read.csv("2018 All Wasps YSC Comparisons TJ Survey.csv")

library(multcomp)
library(lme4)
library(lmerTest)
library(emmeans)
library(ggplot2)
library(car)
library(tidyverse)
library(optimx)
library(parallel)
library(minqa)

county <- YSC$County..Location.
season <- YSC$Seasonality
habitat <- YSC$Habitat
days <- YSC$Days.Exposed
euschisti <- YSC$Trissolcus.euschisti
brochymenae <- YSC$Trissolcus.brochymenae
japonicus <- YSC$Trissolcus.japonicus
podisi <- YSC$Telenomus.podisi
wasps <- YSC$All.Wasps

#Begin with a simple plot to ensure that data loaded properly

plot=ggplot(data=YSC,aes(x=habitat, y=wasps)) #plotting the summary data, colored with species identity 
plot=plot+geom_bar(stat='identity') # making a bar chart, not summarizing here (identity)
plot

#Comparison of ALL wasps:

wasps.model.1 <- glmer.nb(wasps ~ season*habitat + (1|county) + offset(log(days)), data = YSC)
Anova(wasps.model.1)
#Significant differences between the season and habitat with no interaction.

#The Tukey’s method for comparing estimated marginal means is used to compare values
# with significant differences across the treatments.

emmeans(wasps.model.1,specs=pairwise~habitat,type="response")
emmeans(wasps.model.1,specs=pairwise~season,type="response")

#The models below demonstrate that there is not enough power in the analysis to compare
# Trissolcus japonicus across the season or habitat, as these data do not converge.

#Comparison of Trissolcus japonicus across the seasonalities and habitats.

japonicus.model.1 <- glmer.nb(japonicus ~ season*habitat + (1|county) + offset(log(days)), data = YSC)

#An important note:
# In the 2019 analysis, in a few cases different optimizers were needed in order to
# have the analyses converge. The function below was used for the trials of differenct
# optimizers. This code was written by Joshua Nugent. For more information on convergence:
?allFit
?lme4::convergence
# https://joshua-nugent.github.io/allFit/

################## ALL FIT FUNCTION #############################

#model name in this example is example.model

diff_optims <- allFit(example.model, maxfun = 1e5, parallel = 'multicore', ncpus = detectCores())
is.OK <- sapply(diff_optims, is, "merMod")
diff_optims.OK <- diff_optims[is.OK]
lapply(diff_optims.OK,function(x) x@optinfo$conv$lme4$messages)

convergence_results <- lapply(diff_optims.OK,function(x) x@optinfo$conv$lme4$messages)
working_indices <- sapply(convergence_results, is.null)

if(sum(working_indices)==0){
  print("No algorithms from allFit converged.")
  print("You may still be able to use the results, but proceed with extreme caution.")
  first_fit <- NULL
} else {
  first_fit <- diff_optims[working_indices][[1]]}

first_fit
Anova(first_fit)
